# Supplementary material for: Evidence-Based Severity Assessment of Animal Models for Pancreatic Cancer
Source: Biomedicines. 2024 Jul 5;12(7):1494. doi: 10.3390/biomedicines12071494 (PMC11275077; doi:10.3390/biomedicines12071494)
Supplement: Supplementary file 1 [file biomedicines-12-01494-s001.zip]

Archive with 2 entries (2 files):
- 20240424-Raw_data_final.xlsx
- 240516-Supplementals_PDA_final.pdf
