# Supplementary material for: Evidence-Based Severity Assessment of Animal Models for Pancreatic Cancer
Source: Biomedicines. 2024 Jul 5;12(7):1494. doi: 10.3390/biomedicines12071494 (PMC11275077; doi:10.3390/biomedicines12071494)
Supplement: Supplementary file 1 [file biomedicines-12-01494-s001.zip › 20240424-Raw_data_final.xlsx]

## Sheet: Fig.2A
body weight change [%]
	orthotopic model									subcutaneous model									intravenous model
days	356	358	359	360	362	363	452	453	457	364	366	368	369	395	396	397	460	461	400	401	402	403	405	406	450	458
pre	0.47	0	-1.75	-3.21	1.07	-0.74	2.13	1.5	-3.28	0.71	-2.64	0.69	-2.73	0.48	-0.49	6.02	-0.45	-2.71	2.02	1.54	2.81	2.79	2.21	-0.47	5.69	0.91
0	-5.21	-1.89	-3.07	-10.09	-4.29	-2.22	-0.85	-2.63	-2.19	1.42	-0.99	0	-2.73	-1.45	1.46	6.94	1.35	0.45	3.64	2.7	2.81	2.39	1.66	-1.41	7.58	0
1	-3.79	0	-1.32	-3.67	-11.07	0.37	-3.4	-3.01	-3.28	3.56	-0.99	1.38	-4.1	-0.48	4.37	6.48	0.45	-2.26	2.83	-1.93	1.2	2.79	1.1	-4.69	8.06	-9.09
2	-1.42	1.89	-0.88	0.92	-9.64	1.11	-0.43	0.38	-2.19	6.05	-0.99	-2.07	-3.41	-0.97	4.85	8.33	-1.8	-0.45	2.02	0.39	4.82	1.59	1.66	-2.35	6.64	-1.21
3	-1.42	0.47	-2.63	-0.92	-6.07	0.74	1.28	-0.75	-1.46	7.47	-1.65	-8.62	-4.44	0.97	2.91	8.8	-1.35	0.45	0.81	1.54	3.61	1.99	1.66	2.35	7.11	-1.21

## Sheet: Fig.2B
distress score
	orthotopic model									subcutaneous model									intravenous model
days	356	358	359	360	362	363	452	453	457	364	366	368	369	395	396	397	460	461	400	401	402	403	405	406	450	458
pre	0	0	0	0	0	0	0	0	0	0	0	0	0	0	0	0	0	0	0	0	0	0	0	0	0	0
0	0	0	0	2	0	0	0	0	2	0	2	0	0	0	0	0	0	0	0	0	0	0	0	0	0	0
1	0	0	0	5	0	0	0	0	0	0	0	0	0	0	0	0	0	0	0	0	0	0	0	0	0	0
2	0	0	0	0	3	0	0	0	0	0	0	0	0	0	0	0	0	0	0	0	0	0	0	0	0	0
3	0	0	0	0	0	0	0	0	0	0	0	0	0	0	0	0	0	0	0	0	0	0	0	0	0	0

## Sheet: Fig.2C
perianal temperature [°C]
	orthotopic model									subcutaneous model									intravenous model
days	356	358	359	360	362	363	452	453	457	364	366	368	369	395	396	397	460	461	400	401	402	403	405	406	450	458
pre	31.2	31.2	30	31.2	30.4	30.6	32	30.1	30.2	30.5	30.7	30.6	31.3	30.8	30.8	30.8	30.6	30.5	29.5	29.9	29.3	30.1	30.5	30.5	31	30.9
0	32	32.4	31.5	31	29.9	29.6	30.9	29.9	31.4	30.3	30.4	30.8	31.9	28.3	28.1	29.2	28.8	28.8	29.9	29.5	29.1	29.1	31.3	29.9	31.7	30.6
1	31.2	31.9	30.5	31.2	29.8	29.9	30.7	29.8	30.1	29.9	30.3	30.2	30.4	30.7	30	30.5	31.7	31.4	29.1	29.5	29.5	30	30.5	29.7	30.3	29.9
2	30.6	30.4	30.7	30.2	30.4	30.5	31.8	29.9	30.1	30.2	30.3	30.5	30.3	30.1	30.5	30.5	32.2	31.4	29.2	29.7	29.3	29.2	30.7	29.6	30.3	30.8
3	30.3	29.8	30.9	31.6	29.9	30.5	31.6	29.5	30	29.7	29.8	30.1	29.8	30.1	30.3	31.2	31.1	31.1	29	29.4	29.3	29	30.6	30.4	30.5	30.5

## Sheet: Fig.2D
nesting score [1-6]
	orthotopic model					subcutaneous model							intravenous model
days	358	359	452	453	457	364	366	368	369	396	397	460	400	401	402	403	405	406	458
pre	4	5	4	6	6	5	5	4	5	6	6	4	5	5	5	6	5	4	5
0	2	3	3	6	5	4	6	3	4	6	4	6	4	5	5	6	5	1	6
1	3	4	5	6	6	4	5	4	6	6	6	2	4	5	5	4	2	1	5
2	5	5	5	6	4	4	6	4	5	6	6	5	2	5	5	4	3	1	6
3	4	5	6	6	6	3	6	4	6	6	5	5	4	4	5	5	4	3	6

## Sheet: Fig.2E
burrowing 2h [g]
	orthotopic model						subcutaneous model							intravenous model
days	356	358	362	363	452	453	366	368	369	395	396	397	460	401	402	403	405	406	458
pre	119	121	200	187	156	166	113	145	104	195	111	160	117	174	200	199	102	107	133
0	31	70	0	13	99	95	0	192	119	200	142	185	140	200	200	192	17	78	128
1	56	51	185	200	136	120	157	200	63	80	90	200	200	185	200	180	48	88	101
2	131	103	112	169	167	97	200	171	200	105	128	126	200	125	175	128	24	32	85
3	56	113	139	172	187	187	200	200	200	93	43	62	112	113	151	184	7	29	118

## Sheet: Fig.2F
burrowing 17h [g]
	orthotopic model							subcutaneous model								intravenous model
days	356	358	360	362	363	452	453	364	366	368	369	395	396	397	460	400	401	402	403	405	406	450	458
pre	200	181	183	200	176	200	200	195	199	200	195	200	200	200	200	193	200	200	200	197	200	200	180
0	191	198	83	157	175	200	200	168	200	200	192	200	180	200	200	199	200	200	200	158	200	185	200
1	198	200	187	185	200	200	200	200	191	200	152	200	184	200	200	129	200	200	200	169	200	200	143
2	199	200	200	181	200	198	200	92	200	200	200	200	191	200	200	200	196	200	200	144	200	200	200
3	199	196	200	200	200	200	200	64	200	200	200	200	182	200	200	177	165	168	200	183	166	200	146

## Sheet: Fig.2G
MGS score
	orthotopic model									subcutaneous model									intravenous model
days	356	358	359	360	362	363	452	453	457	364	366	368	369	395	396	397	460	461	400	401	402	403	405	406	450	458
pre	0	0	0	0	0	0	0	0	0	0	0	0	0	0	0	0	0	0	0	0	0	0	0	0	0	0
0	0.733333	0.511111	0.288889	-0.0666667	0.0444444	0	0.511111	0.111111	0.177778	0.355556	0.0888889	0.155556	0.155556	-0.0888889	0.177778	-0.0222222	0.0444444	0.0222222	0.222222	-0.0222222	-0.0666667	0.0888889	-0.0888889	0.177778	0.155556	0.333333
1	0.111111	0.333333	-0.0222222	0.0666667	-0.111111	-0.311111	-0.2	0.0222222	0.0444444	0.155556	0.111111	-0.0444444	0.0888889	0.0444444	-0.155556	0.0888889	0.0888889	0.0222222	0.0222222	0.133333	-0.133333	0.0888889	-0.0888889	0	0.0666667	0.155556
2	0	0	0.0888889	-0.133333	-0.244444	-0.133333	0.111111	0	-0.0444444	0.133333	0.0222222	0.0222222	-0.0222222	0.2	-0.155556	0	0.155556	0.0888889	0.177778	0.0666667	-0.111111	-0.0444444	-0.0222222	0.311111	0.0666667	0.133333
3	0.133333	0.0444444	0.0444444	0.0222222	-0.222222	-0.0888889	0.0222222	0.177778	0	0.222222	0.0444444	0.0666667	0.0666667	0	-0.177778	0.133333	0.0666667	0.0666667	0.0888889	0.0222222	0.0666667	-0.0444444	0.244444	0.0666667	0.0666667	0.0666667

## Sheet: Fig.2H
FCM [ng/50mg]
	orthotopic model									subcutaneous model									intravenous model
days	356	358	359	360	362	363	452	453	457	364	366	368	369	395	396	397	460	461	400	401	402	403	405	406	450	458
pre	64.512	93.009	48.405	56.616	38.22	36.666	93.702	103.005	110.943	49.791	46.599	72.324	50.148	81.774	129.318	112.854	87.696	99.099	99.498	142.233	66.864	64.869	152.313	163.842	260.82	123.879
0	126.273	147.819	40.068	148.932	43.092	77.49	191.457	305.13	186.942	54.243	45.423	86.121	54.936	137.445	144.753	133.56	170.205	110.901	175.077	126.42	133.539	68.187	139.734	351.54	648.9	103.194
1	74.172	170.688	99.519	101.703	66.801	193.767	154.77	180.957	122.472	129.738	90.447	105.63	49.56	95.55	199.605	130.053	173.691	122.829	68.691	130.41	158.907	84.42	145.173	242.739	425.04	109.242
2	54.768	96.768	92.232	84.819	255.15	23.982	128.562	135.597	127.764	168.021	48.846	104.328	44.268	94.164	177.534	210.882	142.317	104.832	123.627	127.848	134.988	140.154	174.657	250.005	376.95	97.734
3	64.323	90.09	85.764	79.569	37.716	49.434	104.769	137.382	119.994	22.008	32.928	87.969	91.119	140.91	213.171	217.476	135.618	106.281	110.817	111.384	121.695	90.069	175.14	195.741	461.748	116.34

## Sheet: Fig.3A
body weight change [%]
	orthotopic model								subcutaneous model									intravenous model
days	356	358	359	360	362	363	452	453	364	366	368	369	395	396	397	460	461	400	401	402	403	405	406	458
pre	0.47	0	-1.75	-3.21	1.07	-0.74	2.13	1.5	0.71	-2.64	0.69	-2.73	0.48	-0.49	6.02	-0.45	-2.71	2.02	1.54	2.81	2.79	2.21	-0.47	0.91
early	-0.95	4.25	1.75	-1.38	-2.14	1.48	-0.43	-0.75	1.42	-1.65	-3.1	-6.14	3.38	3.88	8.33	1.8	0.9	3.64	2.7	4.42	4.38	3.31	0.47	-0.61
middle	-3.32	-0.47	-0.88	0.92	-4.64	1.11	1.7	1.88	2.14	-5.28	4.48	-3.75	5.8	2.43	7.87	-0.45	0	5.26	2.7	5.22	9.56	5.52	5.63	3.03
late	4.27	7.08	1.75	-0.92	-1.79	5.56	2.98	0.38	1.78	0	4.48	-2.05	6.76	6.8	8.8	-1.35	3.62	5.26	4.63	5.62	8.76	7.73	0	0

## Sheet: Fig.3B
distress score
	orthotopic model								subcutaneous model									intravenous model
days	356	358	359	360	362	363	452	453	364	366	368	369	395	396	397	460	461	400	401	402	403	405	406	458
pre	0	0	0	0	0	0	0	0	0	0	0	0	0	0	0	0	0	0	0	0	0	0	0	0
early	0	0	0	0	0	0	0	0	0	0	0	0	0	0	0	0	0	0	0	0	0	0	0	0
middle	0	0	0	0	0	0	0	0	0	0	0	0	0	0	0	0	0	0	0	0	0	0	0	0
late	0	0	0	0	0	0	0	0	0	0	0	0	0	0	0	0	0	0	0	0	0	0	0	0

[truncated: 28 more sheets: Fig.3C, Fig.3D, Fig.3E, Fig.3F, Fig.3G, Fig.3H, Fig.3I, Fig.4A, Fig.4B, Fig.4C, Fig.4D, Fig.4E, Fig.4F, Fig.4G, Fig.4H, Fig.5A, Fig.5B, SFig.1A, S.Fig1B, S.Fig1C …]
